# Supplementary material for: Association of Personal Care and Consumer Product Chemicals with Long-Term Amenorrhea: Insights into Serum Globulin and STAT3
Source: Toxics. 2025 Mar 5;13(3):187. doi: 10.3390/toxics13030187 (PMC11945380; doi:10.3390/toxics13030187)
Supplement: Supplementary file 1 [file toxics-13-00187-s001.zip]

Archive with 1 entries (1 files):
- toxics-3475291-supplementary.pdf
